# Supplementary material for: Acceleration-Based Estimation of Vertical Ground Reaction Forces during Running: A Comparison of Methods across Running Speeds, Surfaces, and Foot Strike Patterns
Source: Sensors (Basel). 2023 Oct 25;23(21):8719. doi: 10.3390/s23218719 (PMC10648662; doi:10.3390/s23218719)
Supplement: Supplementary file 1 [file sensors-23-08719-s001.zip]

Archive with 1 entries (1 files):
- sensors-2625835-supplementary.pdf
